# Supplementary material for: An OMICs-based meta-analysis to support infection state stratification
Source: Bioinformatics. 2021 Feb 9;37(16):2347–55. doi: 10.1093/bioinformatics/btab089 (PMC8388022; doi:10.1093/bioinformatics/btab089)
Supplement: btab089_Supplementary_Data [file btab089_supplementary_data.zip]

Archive with 5 entries (5 files):
- Appendix_21122020.docx
- Figure S26.pdf
- Figure S27.pdf
- Table S38.csv
- Table S39.csv
