# Supplementary material for: An OMICs-based meta-analysis to support infection state stratification
Source: Bioinformatics. 2021 Feb 9;37(16):2347–55. doi: 10.1093/bioinformatics/btab089 (PMC8388022; doi:10.1093/bioinformatics/btab089)
Supplement: btab089_Supplementary_Data [file btab089_supplementary_data.zip › Table S38.csv]

Gene_Symbol	Affy_I_BW_GeneFreq	Affy_I_GA_GeneFreq	Illumina_I_BW_GeneFreq	Illumina_I_GA_GeneFreq
IFI27	25	3.322580645	25	25
LY6E	25	12.61290323	25	10.4159292
SPATS2L	NA	3.322580645	NA	9.283185841
RSAD2	NA	4.096774194	19.84931507	7.230088496
IFIT5	NA	2.548387097	6.04109589	6.876106195
IFI44	1	11.06451613	25	6.805309735
IFI44L	NA	5.64516129	17.65753425	5.530973451
OAS2	NA	1	NA	5.03539823
HERC5	NA	1.774193548	NA	5.03539823
CD177	24.89958159	1.774193548	25	4.327433628
IFIT1	NA	4.870967742	2.753424658	4.256637168
OAS3	NA	11.06451613	NA	4.185840708
OTOF	9.435146444	1	NA	4.115044248
HK3	NA	7.193548387	NA	3.973451327
ISG15	11.94560669	4.096774194	NA	3.902654867
IFIT2	NA	1.774193548	NA	3.619469027
SERPING1	NA	3.322580645	NA	3.336283186
PTTG1	NA	2.548387097	NA	2.911504425
HERC6	NA	6.419354839	NA	2.699115044
MX1	NA	5.64516129	NA	2.557522124
FCGR1A	NA	2.548387097	NA	2.486725664
IFI6	22.9916318	2.548387097	NA	2.486725664
FCGR1B	1.10041841	7.193548387	NA	2.415929204
GYG1	25	5.64516129	NA	2.345132743
TMEM123	NA	7.193548387	NA	2.274336283
RTP4	1	2.548387097	NA	2.132743363
FCER1A	14.958159	NA	NA	2.132743363
KIF11	NA	6.419354839	NA	2.061946903
ARG1	NA	4.096774194	NA	2.061946903
HP	11.44351464	5.64516129	NA	1.920353982
PARP12	NA	3.322580645	NA	1.849557522
DHX58	NA	3.322580645	NA	1.778761062
GAPDH	NA	4.096774194	NA	1.707964602
NSUN7	25	7.193548387	NA	1.707964602
TSPO	25	14.16129032	NA	1.566371681
BST2	6.422594142	5.64516129	NA	1.424778761
SEPT4	21.686192	8.741935	NA	1.353982
RFTN1	24.49790795	2.548387097	NA	1.353982301
DLGAP5	13.05020921	1.774193548	NA	1.283185841
BATF	NA	5.64516129	NA	1.283185841
RPS6KA5	3.912133891	2.548387097	NA	1.283185841
SIGLEC1	NA	11.83870968	NA	1.283185841
TTK	NA	4.096774194	NA	1.212389381
RETN	NA	6.419354839	8.671232877	1.212389381
CDC27	NA	16.48387097	NA	1.212389381
SSH1	5.016736402	1	NA	1.212389381
PGD	25	11.83870968	NA	1.14159292
CCAR2	NA	5.64516129	NA	1.14159292
IKZF2	3.309623431	1.774193548	NA	1.14159292
IRAK3	9.736401674	NA	NA	1.14159292
MTHFD2	25	2.548387097	NA	1.14159292
OLAH	24.89958159	9.516129032	NA	1.14159292
STAMBPL1	NA	4.096774194	NA	1.14159292
ITGAM	25	1	NA	1.14159292
CNIH4	1.10041841	4.870967742	NA	1.14159292
CCL2	NA	8.741935484	NA	1.14159292
CHMP5	9.435146444	1	NA	1.14159292
SULT1B1	14.25523013	1	NA	1.14159292
XIST	1.20083682	7.967741935	NA	1.07079646
GCLM	5.117154812	NA	NA	1.07079646
MAN2A2	NA	5.64516129	NA	1.07079646
GADD45A	NA	4.096774194	NA	1.07079646
HBB	NA	8.741935484	NA	1.07079646
LAMP3	NA	7.193548387	NA	1.07079646
RSL24D1	25	11.83870968	NA	1.07079646
MS4A4A	25	4.870967742	NA	1.07079646
BAZ1B	NA	4.096774194	NA	1.07079646
ADAMTS3	NA	10.29032258	NA	1.07079646
PCOLCE2	NA	25	NA	1.07079646
MKNK1	6.824267782	NA	NA	1
TMEM260	NA	4.096774194	NA	1
ANO10	24.19665272	1.774193548	NA	1
DDAH2	NA	4.870967742	NA	1
SMO	5.619246862	3.322580645	NA	1
LDB1	NA	4.870967742	NA	1
PCNX2	NA	4.870967742	NA	1
ATF3	NA	4.870967742	NA	1
GRB10	25	1.774193548	NA	1
CD1C	3.209205021	1	NA	1
ATP5C1	17.06694561	2.548387097	NA	1
TAOK2	NA	8.741935484	NA	1
RGS1	NA	8.741935484	NA	1
WNT10B	NA	11.06451613	NA	1
RUNX2	NA	4.870967742	NA	1
MMP8	25	11.83870968	NA	1
FAM76A	NA	4.870967742	NA	1
POLR2K	5.217573222	1	NA	1
LGALS3BP	NA	4.096774194	NA	1
