# Supplementary material for: An OMICs-based meta-analysis to support infection state stratification
Source: Bioinformatics. 2021 Feb 9;37(16):2347–55. doi: 10.1093/bioinformatics/btab089 (PMC8388022; doi:10.1093/bioinformatics/btab089)
Supplement: btab089_Supplementary_Data [file btab089_supplementary_data.zip › Table S39.csv]

Entrez	Cluster
2539	Affy_1_1
8291	Affy_1_1
10105	Affy_1_1
8897	Affy_1_1
7026	Affy_1_1
7025	Affy_1_1
5580	Affy_1_1
23210	Affy_1_1
917	Affy_1_1
4841	Affy_1_1
5781	Affy_1_1
51155	Affy_1_1
55799	Affy_1_1
79577	Affy_1_1
51317	Affy_1_1
4166	Affy_1_1
23406	Affy_1_1
645784	Affy_1_1
55253	Affy_1_1
23095	Affy_1_1
54556	Affy_1_1
7739	Affy_1_1
7711	Affy_1_1
1441	Affy_1_1
79890	Affy_1_1
9639	Affy_1_1
8175	Affy_1_1
3303	Affy_1_1
3304	Affy_1_1
2597	Affy_1_1
400	Affy_1_1
30817	Affy_1_1
256949	Affy_1_1
64218	Affy_1_1
23569	Affy_1_1
79833	Affy_1_1
10982	Affy_1_1
4507	Affy_1_1
116496	Affy_1_1
2201	Affy_1_1
10226	Affy_1_1
55177	Affy_1_1
55164	Affy_1_1
347240	Affy_1_1
51271	Affy_1_1
23250	Affy_1_1
124044	Affy_1_1
4814	Affy_1_1
55272	Affy_1_1
3687	Affy_1_1
6320	Affy_1_1
3303	Affy_1_1
3304	Affy_1_1
3305	Affy_1_1
23001	Affy_1_1
51104	Affy_1_1
2201	Affy_1_1
762	Affy_1_1
1717	Affy_1_1
8530	Affy_1_1
3684	Affy_1_1
22794	Affy_1_1
102466986	Affy_1_1
9123	Affy_1_1
102465472	Affy_1_1
23214	Affy_1_1
51665	Affy_1_1
65010	Affy_1_1
102465495	Affy_1_1
55129	Affy_1_1
80035	Affy_1_1
5265	Affy_1_1
4296	Affy_1_1
9092	Affy_1_1
8993	Affy_1_1
5062	Affy_1_1
7791	Affy_1_1
7879	Affy_1_1
79865	Affy_1_1
8972	Affy_1_1
10460	Affy_1_1
9043	Affy_1_1
6732	Affy_1_1
9451	Affy_1_1
51	Affy_1_1
5226	Affy_1_1
79602	Affy_1_1
10295	Affy_1_1
6603	Affy_1_1
435	Affy_1_1
8698	Affy_1_1
1432	Affy_1_1
1523	Affy_1_1
405	Affy_1_1
7431	Affy_1_1
4318	Affy_1_1
10548	Affy_1_1
1958	Affy_1_1
23001	Affy_1_1
51657	Affy_1_1
5660	Affy_1_1
55190	Affy_1_1
4081	Affy_1_1
100302239	Affy_1_1
6642	Affy_1_1
1378	Affy_1_1
91120	Affy_1_1
2081	Affy_1_1
55591	Affy_1_1
4650	Affy_1_1
80019	Affy_1_1
79789	Affy_1_1
7132	Affy_1_1
8569	Affy_1_1
27180	Affy_1_1
8972	Affy_1_1
64092	Affy_1_1
53916	Affy_1_1
100529262	Affy_1_1
79168	Affy_1_1
571	Affy_1_1
100379661	Affy_1_1
6573	Affy_1_1
23095	Affy_1_1
10009	Affy_1_1
5176	Affy_1_1
2212	Affy_1_1
5202	Affy_1_1
2850	Affy_1_1
5829	Affy_1_1
874	Affy_1_1
4689	Affy_1_1
54959	Affy_1_1
50807	Affy_1_1
249	Affy_1_1
646	Affy_1_1
9939	Affy_1_1
26133	Affy_1_1
4311	Affy_1_1
11024	Affy_1_1
463	Affy_1_1
650	Affy_1_1
722	Affy_1_1
79623	Affy_1_1
6938	Affy_1_1
5908	Affy_1_1
9334	Affy_1_1
6916	Affy_1_1
1794	Affy_1_1
240	Affy_1_1
1438	Affy_1_1
3684	Affy_1_1
7378	Affy_1_1
79616	Affy_1_1
4853	Affy_1_1
3800	Affy_1_1
63971	Affy_1_1
2242	Affy_1_1
2932	Affy_1_1
8347	Affy_1_1
8339	Affy_1_1
8343	Affy_1_1
8344	Affy_1_1
8346	Affy_1_1
1028	Affy_1_1
11031	Affy_1_1
929	Affy_1_1
3684	Affy_1_1
11057	Affy_1_1
5209	Affy_1_1
10477	Affy_1_1
6908	Affy_1_1
10409	Affy_1_1
665	Affy_1_1
4775	Affy_1_1
92689	Affy_1_1
5931	Affy_1_1
8672	Affy_1_1
5724	Affy_1_1
8655	Affy_1_1
100127972	Affy_1_1
9397	Affy_1_1
23569	Affy_1_1
29933	Affy_1_1
3101	Affy_1_1
2357	Affy_1_1
23484	Affy_1_1
3133	Affy_1_1
23053	Affy_1_1
64581	Affy_1_1
331	Affy_1_1
8412	Affy_1_1
7846	Affy_1_1
64860	Affy_1_1
7030	Affy_1_1
10095	Affy_1_1
63874	Affy_1_1
79957	Affy_1_1
58190	Affy_1_1
715	Affy_1_1
64328	Affy_1_1
3482	Affy_1_1
10409	Affy_1_1
9857	Affy_1_1
7127	Affy_1_1
54904	Affy_1_1
23049	Affy_1_1
552900	Affy_1_1
101060386	Affy_1_1
4068	Affy_1_1
27180	Affy_1_1
10409	Affy_1_1
23028	Affy_1_1
80216	Affy_1_1
23569	Affy_1_1
26502	Affy_1_1
29916	Affy_1_1
222487	Affy_1_1
1948	Affy_1_1
79719	Affy_1_1
29013	Affy_1_1
23001	Affy_1_1
7538	Affy_1_1
7850	Affy_1_1
81565	Affy_1_1
10023	Affy_1_1
5836	Affy_1_1
5829	Affy_1_1
290	Affy_1_1
7305	Affy_1_1
7132	Affy_1_1
11025	Affy_1_1
1116	Affy_1_1
10229	Affy_1_1
57576	Affy_1_1
81849	Affy_1_1
4051	Affy_1_1
8529	Affy_1_1
51082	Affy_1_1
5566	Affy_1_1
54432	Affy_1_1
51727	Affy_1_1
5347	Affy_1_1
7415	Affy_1_1
3985	Affy_1_1
399	Affy_1_1
399665	Affy_1_1
728855	Affy_1_1
57234	Affy_1_1
5899	Affy_1_1
9766	Affy_1_1
7378	Affy_1_1
3104	Affy_1_1
3613	Affy_1_1
5795	Affy_1_1
10226	Affy_1_1
9185	Affy_1_1
2201	Affy_1_1
57591	Affy_1_1
7850	Affy_1_1
27243	Affy_1_1
9114	Affy_1_1
26354	Affy_1_1
100113381	Affy_1_1
8972	Affy_1_1
6515	Affy_1_1
23015	Affy_1_1
440270	Affy_1_1
256987	Affy_1_1
3684	Affy_1_1
1829	Affy_1_1
11025	Affy_1_1
22877	Affy_1_1
254896	Affy_1_1
8794	Affy_1_1
55357	Affy_1_1
8882	Affy_1_1
10610	Affy_1_1
79143	Affy_1_1
6871	Affy_1_1
23001	Affy_1_1
6480	Affy_1_1
57706	Affy_1_1
26577	Affy_1_1
79633	Affy_1_1
23654	Affy_1_1
10581	Affy_1_1
54879	Affy_1_1
9114	Affy_1_1
23023	Affy_1_1
1337	Affy_1_1
203	Affy_1_1
818	Affy_1_1
6731	Affy_1_1
8575	Affy_1_1
25844	Affy_1_1
54726	Affy_1_1
5580	Affy_1_1
8778	Affy_1_1
3992	Affy_1_1
100302263	Affy_1_1
5351	Affy_1_1
1084	Affy_1_1
4817	Affy_1_1
56886	Affy_1_1
10745	Affy_1_1
22890	Affy_1_1
215	Affy_1_1
3482	Affy_1_1
9123	Affy_1_1
102465472	Affy_1_1
2319	Affy_1_1
115207	Affy_1_1
8897	Affy_1_1
978	Affy_1_1
64218	Affy_1_1
6503	Affy_1_1
6631	Affy_1_1
2588	Affy_1_1
1791	Affy_1_4
51292	Affy_1_4
50619	Affy_1_4
5066	Affy_1_4
1361	Affy_1_4
404636	Affy_1_4
55855	Affy_1_4
10154	Affy_1_4
10154	Affy_1_4
4707	Affy_1_4
57175	Affy_1_4
2182	Affy_1_4
3422	Affy_1_4
23200	Affy_1_4
2710	Affy_1_4
57645	Affy_1_4
8650	Affy_1_4
101928143	Affy_1_4
117155	Affy_1_4
440278	Affy_1_4
112399	Affy_1_4
55337	Affy_1_4
5724	Affy_1_4
57001	Affy_1_4
2617	Affy_1_4
6883	Affy_1_4
10154	Affy_1_4
8660	Affy_1_4
1475	Affy_1_4
11118	Affy_1_4
1192	Affy_1_4
55080	Affy_1_4
4238	Affy_1_4
51103	Affy_1_4
5611	Affy_1_4
91300	Affy_1_4
23417	Affy_1_4
55144	Affy_1_4
6612	Affy_1_4
10898	Affy_1_4
80742	Affy_1_4
26235	Affy_1_4
55255	Affy_1_4
3554	Affy_1_4
5926	Affy_1_4
64837	Affy_1_4
55628	Affy_1_4
328	Affy_1_4
1992	Affy_1_4
51164	Affy_1_4
23131	Affy_1_4
2713	Affy_1_4
55177	Affy_1_4
8209	Affy_1_4
10922	Affy_1_4
9043	Affy_1_4
22856	Affy_1_4
5868	Affy_1_4
6002	Affy_1_4
10109	Affy_1_4
6503	Affy_1_4
79789	Affy_1_4
54187	Affy_1_4
9169	Affy_1_4
648	Affy_1_4
100532731	Affy_1_4
10788	Affy_1_4
11275	Affy_1_4
142	Affy_1_4
10542	Affy_1_4
4898	Affy_1_4
637	Affy_1_4
8038	Affy_1_4
552891	Affy_1_4
2790	Affy_1_4
3556	Affy_1_4
5130	Affy_1_4
399665	Affy_1_4
3695	Affy_1_4
10479	Affy_1_4
528	Affy_1_4
6415	Affy_1_4
6310	Affy_1_4
9759	Affy_1_4
6102	Affy_1_4
917	Affy_1_4
64784	Affy_1_4
765	Affy_1_4
2581	Affy_1_4
55701	Affy_1_4
399	Affy_1_4
137886	Affy_1_4
55002	Affy_1_4
4221	Affy_1_4
10345	Affy_1_4
60343	Affy_1_4
10039	Affy_1_4
23435	Affy_1_4
214	Affy_1_4
84263	Affy_1_4
100272228	Affy_1_4
8565	Affy_1_4
23059	Affy_1_4
6136	Affy_1_4
728642	Affy_1_4
984	Affy_1_4
7046	Affy_1_4
306	Affy_1_4
80124	Affy_1_4
2591	Affy_1_4
770	Affy_1_4
158747	Affy_1_4
51338	Affy_1_4
6400	Affy_1_4
3492	Affy_1_4
3493	Affy_1_4
3494	Affy_1_4
3495	Affy_1_4
3500	Affy_1_4
3501	Affy_1_4
3502	Affy_1_4
3507	Affy_1_4
28396	Affy_1_4
740	Affy_1_4
7390	Affy_1_4
8347	Affy_1_4
8339	Affy_1_4
8343	Affy_1_4
8344	Affy_1_4
8346	Affy_1_4
51032	Affy_1_4
5310	Affy_1_4
101930075	Affy_1_4
5209	Affy_1_4
6406	Affy_1_4
3344	Affy_1_4
79073	Affy_1_4
79577	Affy_1_4
64083	Affy_1_4
1365	Affy_1_4
27044	Affy_1_4
23186	Affy_1_4
1462	Affy_1_4
4709	Affy_1_4
2157	Affy_1_4
57758	Affy_1_4
7039	Affy_1_4
22824	Affy_1_4
27284	Affy_1_4
4709	Affy_1_4
8082	Affy_1_4
4200	Affy_1_4
27284	Affy_1_4
114881	Affy_1_4
23001	Affy_1_4
5589	Affy_1_4
8292	Affy_1_4
30001	Affy_1_4
3717	Affy_1_4
51571	Affy_1_4
9218	Affy_1_4
10067	Affy_1_4
23506	Affy_1_4
552891	Affy_1_4
2790	Affy_1_4
23161	Affy_1_4
10542	Affy_1_4
4150	Affy_1_4
2741	Affy_1_4
5252	Affy_1_4
3669	Affy_1_4
1352	Affy_1_4
22937	Affy_1_4
7014	Affy_1_4
53346	Affy_1_4
597	Affy_1_4
1282	Affy_1_4
55640	Affy_1_7
5208	Affy_1_7
2992	Affy_1_7
5800	Affy_1_7
27075	Affy_1_7
2730	Affy_1_7
65987	Affy_1_7
100532726	Affy_1_7
55286	Affy_1_7
5005	Affy_1_7
5004	Affy_1_7
27123	Affy_1_7
51317	Affy_1_7
7305	Affy_1_7
10495	Affy_1_7
6036	Affy_1_7
6947	Affy_1_7
3903	Affy_1_7
8633	Affy_1_7
11158	Affy_1_7
11159	Affy_1_7
3953	Affy_1_7
54741	Affy_1_7
54916	Affy_1_7
51176	Affy_1_7
206358	Affy_1_7
55062	Affy_1_7
3275	Affy_1_7
22915	Affy_1_7
23564	Affy_1_7
1910	Affy_1_7
54952	Affy_1_7
6248	Affy_1_7
84301	Affy_1_7
5588	Affy_1_7
80020	Affy_1_7
10124	Affy_1_7
25780	Affy_1_7
6283	Affy_1_7
8777	Affy_1_7
629	Affy_1_7
2040	Affy_1_7
57706	Affy_1_7
10970	Affy_1_7
10855	Affy_1_7
4043	Affy_1_7
6355	Affy_1_7
22861	Affy_1_7
54205	Affy_1_7
1967	Affy_1_7
2113	Affy_1_7
5442	Affy_1_7
51099	Affy_1_7
51497	Affy_1_7
80256	Affy_1_7
4482	Affy_1_7
7174	Affy_1_7
79641	Affy_1_7
55471	Affy_1_7
80764	Affy_1_7
2268	Affy_1_7
51776	Affy_1_7
9639	Affy_1_7
26873	Affy_1_7
3985	Affy_1_7
51103	Affy_1_7
55741	Affy_1_7
4097	Affy_1_7
683	Affy_1_7
4835	Affy_1_7
498	Affy_1_7
9840	Affy_1_7
7554	Affy_1_7
2841	Affy_1_7
3490	Affy_1_7
8227	Affy_1_7
9495	Affy_1_7
27180	Affy_1_7
10342	Affy_1_7
2040	Affy_1_7
1849	Affy_1_7
2268	Affy_1_7
678	Affy_1_7
6854	Affy_1_7
10296	Affy_2_3
23708	Affy_2_3
8394	Affy_2_3
3687	Affy_2_3
6431	Affy_2_3
55764	Affy_2_3
6204	Affy_2_3
518	Affy_2_3
55147	Affy_2_3
51308	Affy_2_3
2058	Affy_2_3
59286	Affy_2_3
79802	Affy_2_3
7450	Affy_2_3
51142	Affy_2_3
8726	Affy_2_3
996	Affy_2_3
26017	Affy_2_3
2130	Affy_2_3
23471	Affy_2_3
642236	Affy_2_3
100289097	Affy_2_3
103	Affy_2_3
81609	Affy_2_3
8613	Affy_2_3
27068	Affy_2_3
7128	Affy_2_3
762	Affy_2_3
3251	Affy_2_3
4708	Affy_2_3
4301	Affy_2_3
6136	Affy_2_3
65065	Affy_2_3
29088	Affy_2_3
51373	Affy_2_3
23086	Affy_2_3
1129	Affy_2_3
26520	Affy_2_3
6119	Affy_2_3
8502	Affy_2_3
79023	Affy_2_3
84719	Affy_2_3
56137	Affy_2_3
9752	Affy_2_3
56134	Affy_2_3
56135	Affy_2_3
56136	Affy_2_3
56138	Affy_2_3
56139	Affy_2_3
56140	Affy_2_3
56141	Affy_2_3
56142	Affy_2_3
56143	Affy_2_3
56144	Affy_2_3
56145	Affy_2_3
56146	Affy_2_3
56147	Affy_2_3
51691	Affy_2_3
7520	Affy_2_3
5204	Affy_2_3
4709	Affy_2_3
28985	Affy_2_3
8726	Affy_2_3
6167	Affy_2_3
6231	Affy_2_3
441502	Affy_2_3
100996747	Affy_2_3
101929876	Affy_2_3
6668	Affy_2_3
9804	Affy_2_3
1349	Affy_2_3
1350	Affy_2_3
5052	Affy_2_3
27341	Affy_2_3
284001	Affy_2_3
962	Affy_2_3
57103	Affy_2_3
8356	Affy_2_3
8350	Affy_2_3
8351	Affy_2_3
8352	Affy_2_3
8353	Affy_2_3
8354	Affy_2_3
8355	Affy_2_3
8357	Affy_2_3
8358	Affy_2_3
8968	Affy_2_3
26582	Affy_2_3
26581	Affy_2_3
26584	Affy_2_3
54853	Affy_2_3
64232	Affy_2_3
4702	Affy_2_3
55656	Affy_2_3
4190	Affy_2_3
201501	Affy_2_3
2057	Affy_2_3
5557	Affy_2_3
6492	Affy_2_3
79770	Affy_2_3
56912	Affy_2_3
55847	Affy_2_3
23521	Affy_2_3
26816	Affy_2_3
26817	Affy_2_3
26818	Affy_2_3
26819	Affy_2_3
728658	Affy_2_3
6129	Affy_2_3
6742	Affy_2_3
10164	Affy_2_3
4830	Affy_2_3
6222	Affy_2_3
1622	Affy_2_3
3921	Affy_2_3
6044	Affy_2_3
388524	Affy_2_3
574040	Affy_2_3
653162	Affy_2_3
730029	Affy_2_3
26648	Affy_2_3
11010	Affy_2_3
51065	Affy_2_3
8665	Affy_2_3
9352	Affy_2_3
29964	Affy_2_3
100188893	Affy_2_3
11237	Affy_2_3
1387	Affy_2_3
2346	Affy_2_3
219595	Affy_2_3
4700	Affy_2_3
382	Affy_2_3
4637	Affy_2_3
6189	Affy_2_3
8944	Affy_2_3
8634	Affy_2_3
60489	Affy_2_3
3500	Affy_2_3
1902	Affy_2_3
23029	Affy_2_3
51742	Affy_2_3
1388	Affy_2_3
4711	Affy_2_3
8420	Affy_2_3
6080	Affy_2_3
1736	Affy_2_3
677835	Affy_2_3
100847052	Affy_2_3
29789	Affy_2_3
5438	Affy_2_3
58477	Affy_2_3
51111	Affy_2_3
6414	Affy_2_3
8697	Affy_2_3
81619	Affy_2_3
51103	Affy_2_3
4927	Affy_2_3
11160	Affy_2_3
1915	Affy_2_3
1965	Affy_2_3
158	Affy_2_3
90480	Affy_2_3
4735	Affy_2_3
7386	Affy_2_3
3796	Affy_2_3
10325	Affy_2_3
518	Affy_2_3
5351	Affy_2_3
2960	Affy_2_3
8666	Affy_2_3
56000	Affy_2_3
6189	Affy_2_3
8944	Affy_2_3
1143	Affy_2_3
5930	Affy_2_3
83443	Affy_2_3
8665	Affy_2_3
6146	Affy_2_3
3608	Affy_2_3
4869	Affy_2_3
128	Affy_2_3
7155	Affy_2_3
5961	Affy_2_3
6232	Affy_2_3
80349	Affy_2_3
51642	Affy_2_3
55146	Affy_2_3
10054	Affy_2_3
3820	Affy_2_3
10654	Affy_2_3
387	Affy_2_3
6230	Affy_2_3
10412	Affy_2_3
6183	Affy_2_3
23521	Affy_2_3
26816	Affy_2_3
26817	Affy_2_3
26818	Affy_2_3
26819	Affy_2_3
728658	Affy_2_3
6936	Affy_2_3
7789	Affy_2_3
158586	Affy_2_3
23521	Affy_2_3
26816	Affy_2_3
26817	Affy_2_3
26818	Affy_2_3
26819	Affy_2_3
6202	Affy_2_3
26811	Affy_2_3
94163	Affy_2_3
6164	Affy_2_3
5889	Affy_2_3
5325	Affy_2_3
6742	Affy_2_3
23521	Affy_2_3
26816	Affy_2_3
26817	Affy_2_3
26818	Affy_2_3
26819	Affy_2_3
644511	Affy_2_3
728658	Affy_2_3
29078	Affy_2_3
55335	Affy_2_3
25814	Affy_2_3
6124	Affy_2_3
595097	Affy_2_3
595098	Affy_2_3
595099	Affy_2_3
595100	Affy_2_3
56259	Affy_2_3
6193	Affy_2_3
23521	Affy_2_3
26816	Affy_2_3
26817	Affy_2_3
26818	Affy_2_3
26819	Affy_2_3
83744	Affy_2_3
6208	Affy_2_3
10694	Affy_2_3
51373	Affy_2_3
6443	Affy_2_3
6169	Affy_2_3
6155	Affy_2_3
2660	Affy_2_3
8894	Affy_2_3
3646	Affy_2_3
23125	Affy_2_3
5146	Affy_2_3
23780	Affy_2_3
191	Affy_2_3
10576	Affy_2_3
23107	Affy_2_3
1653	Affy_2_3
6175	Affy_2_3
6136	Affy_2_3
50836	Affy_2_3
5768	Affy_2_3
3094	Affy_2_3
4168	Affy_2_3
10428	Affy_2_3
64960	Affy_2_3
7128	Affy_2_3
4520	Affy_2_3
6202	Affy_2_3
26811	Affy_2_3
94163	Affy_2_3
6228	Affy_2_3
26031	Affy_2_3
3107	Affy_2_3
4736	Affy_2_3
10505	Affy_2_3
438	Affy_2_3
9318	Affy_2_3
3927	Affy_2_3
6850	Affy_2_3
55847	Affy_2_3
26589	Affy_2_3
56945	Affy_2_3
6189	Affy_2_3
8944	Affy_2_3
78988	Affy_2_3
515	Affy_2_3
30836	Affy_2_3
6175	Affy_2_3
25782	Affy_2_3
6791	Affy_2_3
4869	Affy_2_3
3732	Affy_2_3
3609	Affy_2_3
963	Affy_2_3
79919	Affy_2_3
11311	Affy_2_3
81611	Affy_2_3
26998	Affy_2_3
84818	Affy_2_3
1043	Affy_2_3
6746	Affy_2_3
7077	Affy_2_3
163590	Affy_2_3
5982	Affy_2_3
2079	Affy_2_3
23521	Affy_2_3
26816	Affy_2_3
26817	Affy_2_3
26818	Affy_2_3
26819	Affy_2_3
50854	Affy_2_3
6710	Affy_2_3
26030	Affy_2_3
7180	Affy_2_3
4729	Affy_2_3
55794	Affy_2_3
10975	Affy_2_3
9133	Affy_2_3
55832	Affy_2_3
10884	Affy_2_3
4016	Affy_2_3
4068	Affy_2_3
9123	Affy_2_3
1453	Affy_2_3
642236	Affy_2_3
100289097	Affy_2_3
8721	Affy_2_3
80301	Affy_2_3
10449	Affy_2_3
7979	Affy_2_3
84243	Affy_2_3
5202	Affy_2_3
3921	Affy_2_3
6044	Affy_2_3
388524	Affy_2_3
574040	Affy_2_3
653162	Affy_2_3
730029	Affy_2_3
51690	Affy_2_3
26692	Affy_2_3
89910	Affy_2_3
7516	Affy_2_3
9326	Affy_2_3
1733	Affy_2_3
29880	Affy_2_3
83460	Affy_2_3
10628	Affy_2_3
2719	Affy_2_3
3927	Affy_2_3
6230	Affy_2_3
2560	Affy_2_3
805	Affy_2_3
801	Affy_2_3
808	Affy_2_3
6637	Affy_2_3
54849	Affy_2_3
23533	Affy_2_3
9939	Affy_2_3
2926	Affy_2_3
3015	Affy_5
8361	Affy_5
8369	Affy_5
5576	Affy_5
8812	Affy_5
3053	Affy_5
10205	Affy_5
54882	Affy_5
404734	Affy_5
9905	Affy_5
22853	Affy_5
5790	Affy_5
55194	Affy_5
7879	Affy_5
5566	Affy_5
60626	Affy_5
102465445	Affy_5
56935	Affy_5
6653	Affy_5
81562	Affy_5
79803	Affy_5
3730	Affy_5
8335	Affy_5
3310	Affy_5
1175	Affy_5
6733	Affy_5
1508	Affy_5
11078	Affy_5
79159	Affy_5
9208	Affy_5
23780	Affy_5
9997	Affy_5
3433	Affy_5
2315	Affy_5
4256	Affy_5
26251	Affy_5
1140	Affy_5
200316	Affy_5
60489	Affy_5
28956	Affy_5
10402	Affy_5
56997	Affy_5
6641	Affy_5
55872	Affy_5
9907	Affy_5
100616465	Affy_5
2780	Affy_5
5136	Affy_5
10871	Affy_5
54442	Affy_5
55238	Affy_5
56913	Affy_5
1798	Affy_5
9967	Affy_5
483	Affy_5
22900	Affy_5
3431	Affy_5
5230	Affy_5
79703	Affy_5
79932	Affy_5
3101	Affy_5
29099	Affy_5
100131510	Affy_5
6778	Affy_5
157697	Affy_5
54976	Affy_5
2643	Affy_5
4939	Affy_5
80762	Affy_5
23020	Affy_5
101929240	Affy_5
64764	Affy_5
22794	Affy_5
102466986	Affy_5
3661	Affy_5
945	Affy_5
54978	Affy_5
1147	Affy_5
56935	Affy_5
10437	Affy_5
5296	Affy_5
710	Affy_5
826	Affy_5
84560	Affy_5
63916	Affy_5
10871	Affy_5
23331	Affy_5
3705	Affy_5
2114	Affy_5
57096	Affy_5
22834	Affy_5
3559	Affy_5
9094	Affy_5
374291	Affy_5
5606	Affy_5
100996792	Affy_5
9826	Affy_5
1230	Affy_5
5129	Affy_5
3430	Affy_5
7248	Affy_5
8987	Affy_5
100129583	Affy_5
100631383	Affy_5
8520	Affy_5
23307	Affy_5
64968	Affy_5
6526	Affy_5
64778	Affy_5
79594	Affy_5
10426	Affy_5
3434	Affy_5
23387	Affy_5
10425	Affy_5
2990	Affy_5
11182	Affy_5
9447	Affy_5
55366	Affy_5
8467	Affy_5
6009	Affy_5
10561	Affy_5
90957	Affy_5
204851	Affy_5
55092	Affy_5
373156	Affy_5
29937	Affy_5
55889	Affy_5
342096	Affy_5
7273	Affy_5
79034	Affy_5
89853	Affy_5
7356	Affy_5
7941	Affy_5
4501	Affy_5
2186	Affy_5
3430	Affy_5
4640	Affy_5
10800	Affy_5
23641	Affy_5
3430	Affy_5
10791	Affy_5
91647	Affy_5
101929272	Affy_5
9130	Affy_5
1948	Affy_5
23597	Affy_5
3906	Affy_5
5411	Affy_5
4061	Affy_5
84890	Affy_5
267	Affy_5
127544	Affy_5
2867	Affy_5
8500	Affy_5
5683	Affy_5
8520	Affy_5
79777	Affy_5
3376	Affy_5
1729	Affy_5
4856	Affy_5
7107	Affy_5
2842	Affy_5
3784	Affy_5
79665	Affy_5
1069	Affy_5
84820	Affy_5
902	Affy_5
100462953	Affy_5
57612	Affy_5
80230	Affy_5
4277	Affy_5
51665	Affy_5
55603	Affy_5
54948	Affy_5
9314	Affy_5
392	Affy_5
2717	Affy_5
4208	Affy_5
81622	Affy_5
1629	Affy_5
2000	Affy_5
55365	Affy_5
29946	Affy_5
28958	Affy_5
25777	Affy_5
64963	Affy_5
23380	Affy_5
647135	Affy_5
653464	Affy_5
23091	Affy_5
4069	Affy_5
7867	Affy_5
23291	Affy_5
80135	Affy_5
2651	Affy_5
3429	Affy_5
79703	Affy_5
4008	Affy_5
55681	Affy_5
1601	Affy_5
23509	Affy_5
91746	Affy_5
653361	Affy_5
654816	Affy_5
654817	Affy_5
22802	Affy_5
23283	Affy_5
6228	Affy_5
55451	Affy_5
11274	Affy_5
7726	Affy_5
3418	Affy_5
1485	Affy_5
246100	Affy_5
5525	Affy_5
55177	Affy_5
56999	Affy_5
80833	Affy_5
22838	Affy_5
26519	Affy_5
27301	Affy_5
8869	Affy_5
304	Affy_5
10875	Affy_5
56259	Affy_5
64919	Affy_5
6398	Affy_5
22862	Affy_5
63916	Affy_5
10084	Affy_5
9488	Affy_5
3654	Affy_5
4939	Affy_5
26707	Affy_5
53635	Affy_5
2334	Affy_5
4034	Affy_5
1796	Affy_5
9567	Affy_5
10906	Affy_5
90485	Affy_5
25865	Affy_5
79860	Affy_5
11182	Affy_5
8869	Affy_5
644	Affy_5
51477	Affy_5
942	Affy_5
7444	Affy_5
7167	Affy_5
6843	Affy_5
54619	Affy_5
2308	Affy_5
10535	Affy_5
1938	Affy_5
114548	Affy_5
25865	Affy_5
767	Affy_5
10856	Affy_5
2203	Affy_5
9637	Affy_5
25939	Affy_5
10075	Affy_5
8315	Affy_5
9541	Affy_5
6641	Affy_5
8366	Affy_5
8294	Affy_5
8359	Affy_5
8360	Affy_5
8361	Affy_5
8362	Affy_5
8363	Affy_5
8364	Affy_5
8365	Affy_5
8367	Affy_5
8368	Affy_5
8370	Affy_5
121504	Affy_5
554313	Affy_5
5920	Affy_5
8743	Affy_5
7764	Affy_5
79763	Affy_5
11234	Affy_5
23215	Affy_5
79668	Affy_5
5594	Affy_5
8620	Affy_5
8925	Affy_5
55008	Affy_5
80059	Affy_5
2130	Affy_5
10903	Affy_5
54458	Affy_5
5025	Affy_5
710	Affy_5
64761	Affy_5
6422	Affy_5
3665	Affy_5
8091	Affy_5
5024	Affy_5
55603	Affy_5
148022	Affy_5
10964	Affy_5
22884	Affy_5
23046	Affy_5
3902	Affy_5
10151	Affy_5
220988	Affy_5
80335	Affy_5
3983	Affy_5
5720	Affy_5
56886	Affy_5
54923	Affy_5
84619	Affy_5
51287	Affy_5
1513	Affy_5
4882	Affy_5
63901	Affy_5
79939	Affy_5
56255	Affy_5
91442	Affy_5
1174	Affy_5
1632	Affy_5
64895	Affy_5
613	Affy_5
475	Affy_5
3600	Affy_5
80781	Affy_5
2074	Affy_5
7542	Affy_5
5118	Affy_5
64135	Affy_5
65987	Affy_5
100532726	Affy_5
8985	Affy_5
55152	Affy_5
1312	Affy_5
78994	Affy_5
467	Affy_5
942	Affy_5
80830	Affy_5
55291	Affy_5
55238	Affy_5
8850	Affy_5
339005	Affy_5
440253	Affy_5
23203	Affy_5
10618	Affy_5
55601	Affy_5
483	Affy_5
10493	Affy_5
79139	Affy_5
8673	Affy_5
55092	Affy_5
5236	Affy_5
8491	Affy_5
10346	Affy_5
643827	Affy_5
6793	Affy_5
1462	Affy_5
5256	Affy_5
4599	Affy_5
9246	Affy_5
10410	Affy_5
157	Affy_5
3779	Affy_5
9107	Affy_5
9517	Affy_5
684	Affy_5
85363	Affy_5
2169	Affy_5
3669	Affy_5
6921	Affy_5
114548	Affy_5
9636	Affy_5
9825	Affy_5
81030	Affy_5
4771	Affy_5
9547	Affy_5
23268	Affy_5
1675	Affy_5
8741	Affy_5
407977	Affy_5
4496	Affy_5
8682	Affy_5
1847	Affy_5
10327	Affy_5
304	Affy_5
4122	Affy_5
54878	Affy_5
10325	Affy_5
57418	Affy_5
7258	Affy_5
728137	Affy_5
728395	Affy_5
728403	Affy_5
100289087	Affy_5
4644	Affy_5
123	Affy_5
23335	Affy_5
6303	Affy_5
23335	Affy_5
9220	Affy_5
399687	Affy_5
9817	Affy_5
285231	Affy_5
192286	Affy_5
51491	Affy_5
55603	Affy_5
9938	Affy_5
2643	Affy_5
9647	Affy_5
26532	Affy_5
91442	Affy_5
23107	Affy_5
4922	Affy_5
6558	Affy_5
8676	Affy_5
3301	Affy_5
55332	Affy_5
10209	Affy_5
22864	Affy_5
5165	Affy_5
2286	Affy_5
191	Affy_5
5128	Affy_5
8560	Affy_5
2713	Affy_5
55020	Affy_5
9246	Affy_5
9906	Affy_5
728661	Affy_5
5423	Affy_5
2769	Affy_5
56935	Affy_5
79132	Illumina_3_1_3
135112	Illumina_3_1_3
26519	Illumina_3_1_3
3433	Illumina_3_1_3
26010	Illumina_3_1_3
10346	Illumina_3_1_3
2537	Illumina_3_1_3
1997	Illumina_3_1_3
64135	Illumina_3_1_3
84941	Illumina_3_1_3
114908	Illumina_3_1_3
4599	Illumina_3_1_3
5610	Illumina_3_1_3
24138	Illumina_3_1_3
10561	Illumina_3_1_3
10964	Illumina_3_1_3
10673	Illumina_3_1_3
54809	Illumina_3_1_3
55601	Illumina_3_1_3
3557	Illumina_3_1_3
91543	Illumina_3_1_3
4940	Illumina_3_1_3
27348	Illumina_3_1_3
10906	Illumina_3_1_3
81030	Illumina_3_1_3
4938	Illumina_3_1_3
4939	Illumina_3_1_3
4600	Illumina_3_1_3
83666	Illumina_3_1_3
3430	Illumina_3_1_3
54739	Illumina_3_1_3
219285	Illumina_3_1_3
9997	Illumina_3_1_3
3665	Illumina_3_1_3
23424	Illumina_3_1_3
5359	Illumina_3_1_3
23586	Illumina_3_1_3
129607	Illumina_3_1_3
151636	Illumina_3_1_3
85441	Illumina_3_1_3
3434	Illumina_3_1_3
51191	Illumina_3_1_3
9636	Illumina_3_1_3
3437	Illumina_3_1_3
64108	Illumina_3_1_3
94240	Illumina_3_1_3
8638	Illumina_3_1_3
5414	Illumina_3_1_4
4489	Illumina_3_1_4
64805	Illumina_3_1_4
4495	Illumina_3_1_4
130589	Illumina_3_1_4
3959	Illumina_3_1_4
8651	Illumina_3_1_4
4061	Illumina_3_1_4
127396	Illumina_3_1_4
51513	Illumina_3_1_4
4343	Illumina_3_1_4
8820	Illumina_3_1_4
4192	Illumina_3_1_4
27074	Illumina_3_1_4
143630	Illumina_3_1_4
91624	Illumina_3_1_4
10589	Illumina_3_1_4
644314	Illumina_3_1_4
64689	Illumina_3_1_4
710	Illumina_3_1_4
55008	Illumina_3_1_4
23034	Illumina_3_1_4
3580	Illumina_3_1_4
10800	Illumina_3_1_4
257019	Illumina_3_1_4
3620	Illumina_3_1_4
9381	Illumina_3_1_4
64761	Illumina_3_1_4
57801	Illumina_3_1_4
6355	Illumina_3_1_4
3627	Illumina_3_1_4
199223	Illumina_3_1_4
6347	Illumina_3_1_4
6614	Illumina_3_1_4
4502	Illumina_3_1_4
1672	Illumina_3_1_4
6672	Illumina_3_1_4
80830	Illumina_3_1_4
467	Illumina_3_1_4
116071	Illumina_3_1_4
11177	Illumina_3_1_5
9541	Illumina_3_1_5
5423	Illumina_3_1_5
2209	Illumina_3_1_5
2210	Illumina_3_1_5
100132417	Illumina_3_1_5
2209	Illumina_3_1_5
114294	Illumina_3_1_5
57149	Illumina_3_1_5
3964	Illumina_3_1_5
118932	Illumina_3_1_5
23597	Illumina_3_1_5
2209	Illumina_3_1_5
100132417	Illumina_3_1_5
1318	Illumina_3_1_5
51251	Illumina_3_1_5
2181	Illumina_3_1_5
64422	Illumina_3_1_5
634	Illumina_3_1_5
838	Illumina_3_1_5
6788	Illumina_3_1_5
2210	Illumina_3_1_5
6303	Illumina_3_1_5
64645	Illumina_3_1_5
25977	Illumina_3_1_5
8743	Illumina_3_1_5
837	Illumina_3_1_5
3140	Illumina_3_1_5
29110	Illumina_3_1_5
10010	Illumina_3_1_5
114769	Illumina_3_1_5
6744	Illumina_3_1_5
51510	Illumina_3_1_5
51444	Illumina_3_1_5
9447	Illumina_3_1_5
834	Illumina_3_1_5
80124	Illumina_3_1_5
6993	Illumina_3_1_5
7130	Illumina_3_1_5
4683	Illumina_3_1_5
9748	Illumina_3_1_5
55233	Illumina_3_1_5
9778	Illumina_3_4
10261	Illumina_3_4
10288	Illumina_3_4
126014	Illumina_3_4
222235	Illumina_3_4
79713	Illumina_3_4
56300	Illumina_3_4
9545	Illumina_3_4
5355	Illumina_3_4
140803	Illumina_3_4
571	Illumina_3_4
22926	Illumina_3_4
83464	Illumina_3_4
967	Illumina_3_4
9961	Illumina_3_4
2289	Illumina_3_4
84898	Illumina_3_4
8809	Illumina_3_4
83478	Illumina_3_4
731275	Illumina_3_4
100288069	Illumina_3_4
55332	Illumina_3_4
255488	Illumina_3_4
3101	Illumina_3_4
6283	Illumina_3_4
11031	Illumina_3_4
306	Illumina_3_4
11138	Illumina_3_4
858	Illumina_3_4
55969	Illumina_3_4
100527943	Illumina_3_4
10538	Illumina_3_4
399715	Illumina_3_4
10943	Illumina_3_4
18	Illumina_3_4
9605	Illumina_3_4
8825	Illumina_3_4
120425	Illumina_3_4
284207	Illumina_3_4
9365	Illumina_3_4
9895	Illumina_3_4
79957	Illumina_3_4
79730	Illumina_3_4
10588	Illumina_3_4
100528021	Illumina_3_4
79623	Illumina_3_4
2114	Illumina_3_4
9535	Illumina_3_4
374907	Illumina_3_4
4257	Illumina_3_4
399744	Illumina_3_4
66035	Illumina_3_4
349114	Illumina_3_4
399844	Illumina_3_4
100133161	Illumina_3_4
10333	Illumina_3_4
100133161	Illumina_3_4
706	Illumina_3_4
8530	Illumina_3_4
349114	Illumina_3_4
401149	Illumina_3_4
22794	Illumina_3_4
399844	Illumina_3_4
402483	Illumina_3_4
729737	Illumina_3_4
100132062	Illumina_3_4
100132287	Illumina_3_4
100133161	Illumina_3_4
100133331	Illumina_3_4
23092	Illumina_3_4
3554	Illumina_3_4
8794	Illumina_3_4
55176	Illumina_3_4
1439	Illumina_3_4
337973	Illumina_3_4
7090	Illumina_3_4
266747	Illumina_3_4
11237	Illumina_3_4
3142	Illumina_3_4
100288069	Illumina_3_4
159686	Illumina_3_4
9766	Illumina_3_4
5795	Illumina_3_4
8291	Illumina_3_4
10211	Illumina_3_4
402483	Illumina_3_4
23765	Illumina_3_4
399744	Illumina_3_4
399844	Illumina_3_4
401149	Illumina_3_4
402483	Illumina_3_4
731275	Illumina_3_4
100132062	Illumina_3_4
100132287	Illumina_3_4
100133331	Illumina_3_4
729359	Illumina_3_4
1398	Illumina_3_4
9473	Illumina_3_4
192670	Illumina_3_4
57616	Illumina_3_4
54491	Illumina_3_4
10335	Illumina_3_4
338442	Illumina_3_4
3454	Illumina_3_4
55002	Illumina_3_4
8843	Illumina_3_4
3985	Illumina_3_4
6484	Illumina_3_4
57533	Illumina_3_4
9021	Illumina_3_4
6854	Illumina_3_4
220929	Illumina_3_4
9489	Illumina_3_4
79887	Illumina_3_4
6335	Illumina_3_4
2629	Illumina_3_4
23095	Illumina_3_4
1241	Illumina_3_4
286006	Illumina_3_4
79758	Illumina_3_4
10581	Illumina_3_4
55721	Illumina_3_4
53831	Illumina_3_4
6655	Illumina_3_4
196410	Illumina_3_4
29035	Illumina_3_4
57126	Illumina_3_4
729737	Illumina_3_4
4671	Illumina_3_4
23601	Illumina_3_4
2885	Illumina_3_4
4067	Illumina_3_4
55784	Illumina_3_4
57633	Illumina_3_4
3759	Illumina_3_4
3267	Illumina_3_4
2710	Illumina_3_4
80216	Illumina_3_4
51311	Illumina_3_4
57568	Illumina_3_4
55217	Illumina_3_4
4001	Illumina_3_4
1378	Illumina_3_4
2153	Illumina_3_4
10154	Illumina_3_4
1509	Illumina_3_4
4689	Illumina_3_4
133	Illumina_3_4
6515	Illumina_3_4
4117	Illumina_3_4
2992	Illumina_3_4
220042	Illumina_3_4
79670	Illumina_3_4
10135	Illumina_3_4
92162	Illumina_3_4
9334	Illumina_3_4
6583	Illumina_3_4
57096	Illumina_3_4
222487	Illumina_3_4
84418	Illumina_3_4
1545	Illumina_3_4
10645	Illumina_3_4
8993	Illumina_3_4
83999	Illumina_3_4
6813	Illumina_3_4
5990	Illumina_3_4
55711	Illumina_3_4
10221	Illumina_3_4
953	Illumina_3_4
338773	Illumina_3_4
9900	Illumina_3_4
84255	Illumina_3_4
2357	Illumina_3_4
54757	Illumina_3_4
79712	Illumina_3_4
8685	Illumina_3_4
22904	Illumina_3_4
1893	Illumina_3_4
51100	Illumina_3_4
6016	Illumina_3_4
27284	Illumina_3_4
91056	Illumina_3_4
23564	Illumina_3_4
79734	Illumina_3_4
11213	Illumina_3_4
4607	Illumina_3_4
54540	Illumina_3_4
399744	Illumina_3_4
399844	Illumina_3_4
401149	Illumina_3_4
731275	Illumina_3_4
100132062	Illumina_3_4
100132287	Illumina_3_4
100133331	Illumina_3_4
196883	Illumina_3_4
27439	Illumina_3_4
54899	Illumina_3_4
10542	Illumina_3_4
2887	Illumina_3_4
353345	Illumina_3_4
604	Illumina_3_4
58484	Illumina_3_4
64386	Illumina_3_4
528	Illumina_3_4
366	Illumina_3_4
23074	Illumina_3_4
116092	Illumina_3_4
26873	Illumina_3_4
2242	Illumina_3_4
55331	Illumina_3_4
83853	Illumina_3_4
683	Illumina_3_4
10745	Illumina_3_4
57089	Illumina_3_4
90362	Illumina_3_4
55356	Illumina_3_4
5468	Illumina_3_4
1432	Illumina_3_4
10970	Illumina_3_4
10151	Illumina_3_4
3566	Illumina_3_4
10981	Illumina_3_4
26230	Illumina_3_4
4917	Illumina_3_4
3726	Illumina_3_4
3553	Illumina_3_4
55911	Illumina_3_4
7378	Illumina_3_4
2934	Illumina_3_4
4520	Illumina_3_4
83463	Illumina_3_4
8972	Illumina_3_4
731275	Illumina_3_4
399844	Illumina_3_4
729737	Illumina_3_4
100132062	Illumina_3_4
100132287	Illumina_3_4
100133161	Illumina_3_4
100133331	Illumina_3_4
7056	Illumina_3_4
10533	Illumina_3_4
6604	Illumina_3_4
1889	Illumina_3_4
116369	Illumina_3_4
11039	Illumina_3_4
55012	Illumina_3_4
399744	Illumina_3_4
402483	Illumina_3_4
729737	Illumina_3_4
731275	Illumina_3_4
100132062	Illumina_3_4
100132287	Illumina_3_4
100133161	Illumina_3_4
100133331	Illumina_3_4
6809	Illumina_3_4
3772	Illumina_3_4
79746	Illumina_3_4
84280	Illumina_3_4
1647	Illumina_3_4
5509	Illumina_3_4
440093	Illumina_3_4
965	Illumina_3_4
54536	Illumina_3_4
1992	Illumina_3_4
660	Illumina_3_4
58528	Illumina_3_4
6732	Illumina_3_4
131540	Illumina_3_4
93432	Illumina_3_4
777	Illumina_3_4
25923	Illumina_3_4
51192	Illumina_3_4
100529251	Illumina_3_4
23001	Illumina_3_4
54930	Illumina_3_4
8569	Illumina_3_4
27180	Illumina_3_4
1192	Illumina_3_4
64218	Illumina_3_4
5209	Illumina_3_4
57332	Illumina_3_4
7357	Illumina_3_4
4122	Illumina_3_4
109	Illumina_3_4
84803	Illumina_3_4
51108	Illumina_3_4
7100	Illumina_3_4
51465	Illumina_3_4
2131	Illumina_3_4
4853	Illumina_3_4
5008	Illumina_3_4
2207	Illumina_3_4
4615	Illumina_3_4
79168	Illumina_3_4
57458	Illumina_3_4
80005	Illumina_3_4
2015	Illumina_3_4
415116	Illumina_3_4
64374	Illumina_3_4
